# Supplementary material for: The Effect of Standard Concentration Infusions on Medication Errors in Neonatal and Pediatric Healthcare Settings: A Systematic Review
Source: J Clin Med. 2025 Nov 10;14(22):7965. doi: 10.3390/jcm14227965 (PMC12653657; doi:10.3390/jcm14227965)
Supplement: Supplementary file 1 [file jcm-14-07965-s001.zip]

Archive with 1 entries (1 files):
- jcm-3931166-supplementary.pdf
